# Supplementary material for: Utility of entomological indices for predicting transmission of dengue virus: secondary analysis of data from the Camino Verde trial in Mexico and Nicaragua
Source: PLoS Negl Trop Dis. 2020 Oct 26;14(10):e0008768. doi: 10.1371/journal.pntd.0008768 (PMC7588090; doi:10.1371/journal.pntd.0008768)
Supplement: S1 Data — (CSV) [file pntd.0008768.s002.csv]

Site	Serosumah	Inter	Breteaum	Pphm	Ppcm	Containerm
1	2	1	0	0	0	0
1	2	1	0	0	0	0
1	2	1	0	0	0	0
1	2	1	0	0	0	0
1	2	1	6	5	0.415	0.5
1	2	1	0	0	0	0
1	2	1	0	0	0	0
1	2	1	0	0	0	0
1	2	1	0	0	0	0
1	2	1	0.5	0	0	0.25
1	2	1	0	0	0	0
1	2	1	1	0	0	0.14285
1	2	1	0	0	0	0
1	2	1	0	0	0	0
1	2	1	1.5	0	0	0.375
1	2	1	0	0	0	0
1	2	1	0	0	0	0
1	2	1	0	0	0	0
1	2	1	0	0	0	0
1	1	1	0	0	0	0
1	2	1	0	0	0	0
1	2	1	0	0	0	0
1	2	1	0	0	0	0
1	2	1	0	0	0	0
1	2	1	0	0	0	0
1	2	1	0	0	0	0
1	2	1	0.5	0	0	0.125
1	2	1	0	0	0	0
1	2	1	0	0	0	0
1	2	1	0	0	0	0
2	2	1	1	16	5.335	0.33333
2	2	1	0	0	0	0
2	2	1	0	0	0	0
2	1	1	0.5	0	0	0.16666
2	2	1	0	0	0	0
2	2	1	0	0	0	0
2	2	1	0.5	0	0	0.16666
2	2	1	0.5	0	0	0.125
2	2	1	1	2	1	0.3
2	2	1	0	0	0	0
2	1	1	0	0	0	0
2	2	1	0	0	0	0
2	2	1	0	0	0	0
2	2	1	0	0	0	0
2	2	1	0.5	0	0	0.16666
2	2	1	0	0	0	0
2	2	1	0.5	0	0	0.125
2	2	1	0.5	0	0	0.125
2	1	1	0.5	8.5	2.83333	0.16666
2	2	1	1	1.5	0.095	0.0625
2	1	1	0	0	0	0
2	2	1	0	0	0	0
2	2	1	0	0	0	0
2	2	1	0.5	1.5	0.19	0.0625
3	2	2	0.5	0	0	0.16666
3	2	2	0	0	0	0
3	2	2	0.5	0	0	0.16666
3	2	2	0.5	0	0	0.25
3	2	2	0.5	0	0	0.125
3	2	2	1.5	2.5	0.835	0.43333
3	2	2	0	0	0	0
3	2	2	0	0	0	0
3	1	2	0.5	0.5	0.5	0.5
3	2	2	1.5	0	0	0.49999
3	2	2	0	0	0	0
3	2	2	0	0	0	0
3	2	2	0	0	0	0
3	2	2	1	2	0.66666	0.33333
3	1	2	0	0	0	0
3	2	2	0.5	0	0	0.25
3	2	2	1	0.5	0.25	0.5
3	2	2	0	0	0	0
3	2	2	0	0	0	0
3	2	2	0.5	0	0	0.125
3	2	2	0.5	0	0	0.5
3	2	2	0	0	0	0
3	2	2	0.5	0	0	0.5
4	1	1	2	4.5	0.525	0.275
4	2	1	1	0	0	0.16666
4	1	1	0	0	0	0
4	2	1	0	0	0	0
4	2	1	1.5	4.5	0.645	0.39285
4	2	1	0.5	0.5	0.125	0.125
4	2	1	0	0	0	0
4	2	1	0	0	0	0
4	2	1	0.5	0	0	0.25
4	1	1	0.5	0	0	0.25
4	2	1	0	0	0	0
4	2	1	0.5	0	0	0.125
4	2	1	1	0	0	0.75
4	2	1	0	0	0	0
4	2	1	2	0	0	0.30882
4	1	1	0	0	0	0
4	2	1	0	0	0	0
4	2	1	0	0	0	0
4	2	1	0.5	0	0	0.05555
4	2	1	1	0.5	0.165	0.33333
4	2	1	0	0	0	0
4	2	1	0.5	0	0	0.125
4	2	1	1	0	0	0.5
4	1	1	0	0	0	0
4	2	1	0.5	2.5	0.625	0.125
4	1	1	0	0	0	0
4	2	1	0.5	0.5	0.5	0.5
4	2	1	0.5	0	0	0.25
4	2	1	0.5	1	0.5	0.25
4	2	1	0	0	0	0
4	2	1	0	0	0	0
5	2	1	1.5	0	0	0.6
5	2	1	0	0	0	0
5	2	1	0	0	0	0
5	2	1	0.5	0	0	0.25
5	1	1	0.5	0	0	0.03571
5	2	1	1	0	0	0.15475
5	2	1	0.5	0	0	0.16666
5	2	1	0	0	0	0
5	2	1	0	0	0	0
5	1	1	0	0	0	0
5	2	1	0	0	0	0
5	2	1	0	0	0	0
5	2	1	0.5	0	0	0.125
5	2	1	0	0	0	0
5	2	1	0.5	1	0.16666	0.08333
5	1	1	0	0	0	0
5	2	1	0	0	0	0
5	2	1	0	0	0	0
5	1	1	0	0	0	0
5	2	1	0	0	0	0
5	1	1	0	0	0	0
5	1	1	0	0	0	0
5	2	1	0	0	0	0
5	2	1	0	0	0	0
6	2	1	0.5	0	0	0.25
6	2	1	0	0	0	0
6	2	1	1.5	0	0	0.11538
6	2	1	1.5	0	0	0.11538
6	2	1	0	0	0	0
6	2	1	2	0	0	0.5
6	2	1	0	0	0	0
6	2	1	0	0	0	0
6	2	1	0	0	0	0
6	2	1	0	0	0	0
6	2	1	1	0	0	0.33333
6	2	1	1	0	0	0.3
6	2	1	0	0	0	0
6	2	1	0	0	0	0
6	2	1	0.5	0	0	0.25
6	1	1	0	0	0	0
6	2	1	0	0	0	0
6	2	1	0	0	0	0
6	2	1	0	0	0	0
6	2	1	0	0	0	0
6	2	1	0	0	0	0
6	2	1	0	0	0	0
6	2	1	0	0	0	0
6	2	1	0	0	0	0
6	2	1	1.5	6	0.855	0.40475
6	2	1	3	1	0.25	0.7
6	2	1	0.5	0	0	0.25
6	2	1	0	0	0	0
6	2	1	1.5	0	0	0.375
6	2	1	0	0	0	0
6	2	1	1.5	2	0.285	0.21428
6	1	1	1	0	0	0.125
6	2	1	2	0	0	0.22222
6	2	1	0	0	0	0
6	2	1	1.5	0	0	0.04415
6	1	1	0.5	1.5	0.08333	0.02777
6	2	1	1	1	0.11441	0.11274
6	2	1	0.5	0	0	0.125
6	1	1	0	0	0	0
7	2	2	0	0	0	0
7	2	2	0	0	0	0
7	1	2	0	0	0	0
7	1	2	0	0	0	0
7	1	2	1	0	0	0.175
7	2	2	0	0	0	0
7	2	2	0	0	0	0
7	2	2	0	0	0	0
7	2	2	0	0	0	0
7	2	2	0	0	0	0
7	2	2	0	0	0	0
7	2	2	0.5	0	0	0.5
7	2	2	0	0	0	0
7	2	2	0	0	0	0
7	2	2	0	0	0	0
7	2	2	0	0	0	0
7	1	2	0.5	2.5	0.625	0.125
7	2	2	0.5	0.5	0.125	0.125
7	2	2	0.5	0.5	0.08333	0.08333
7	1	2	1	0	0	0.41666
7	1	2	0	0	0	0
7	2	2	0	0	0	0
7	2	2	0.5	2	0.66666	0.16666
7	2	2	0	0	0	0
7	2	2	0	0	0	0
7	2	2	0	0	0	0
7	2	2	1	0	0	0.5
7	1	2	1	5	1.025	0.225
7	2	2	0	0	0	0
7	2	2	0	0	0	0
7	2	2	0	0	0	0
8	2	1	0	0	0	0
8	2	1	0	0	0	0
8	2	1	0.5	0	0	0.25
8	1	1	0	0	0	0
8	2	1	0.5	0	0	0.25
8	2	1	0.5	0.5	0.25	0.25
8	1	1	0.5	0	0	0.5
8	1	1	0.5	0.5	0.085	0.08333
8	2	1	0	0	0	0
8	2	1	0.5	1	1	0.5
8	2	1	1	0	0	0.25
8	2	1	0	0	0	0
8	2	1	0	0	0	0
8	2	1	0	0	0	0
8	2	1	0	0	0	0
8	2	1	0.5	0	0	0.5
8	2	1	0	0	0	0
8	2	1	0	0	0	0
8	2	1	0	0	0	0
8	2	1	0	0	0	0
8	2	1	0	0	0	0
8	2	1	0	0	0	0
8	2	1	0.5	0	0	0.16666
8	1	1	0	0	0	0
8	1	1	0	0	0	0
8	2	1	0.5	0	0	0.25
8	2	1	0	0	0	0
8	1	1	0	0	0	0
8	2	1	0	0	0	0
8	2	1	0	0	0	0
8	2	1	0	0	0	0
8	2	1	0.5	0	0	0.5
8	2	1	0.5	0	0	0.16666
9	2	2	1	0	0	0.25
9	1	2	0	0	0	0
9	2	2	0	0	0	0
9	2	2	0	0	0	0
9	2	2	0	0	0	0
9	2	2	0	0	0	0
9	2	2	1	3.5	1.75	0.5
9	2	2	0	0	0	0
9	2	2	0	0	0	0
9	2	2	0	0	0	0
9	2	2	0	0	0	0
9	2	2	1.5	1	0.09	0.13636
9	2	2	1	1	0.33333	0.33333
9	2	2	0	0	0	0
9	2	2	0	0	0	0
9	1	2	0	0	0	0
9	2	2	1.5	44	14.665	0.5
9	2	2	0	0	0	0
9	2	2	0	0	0	0
9	2	2	0	0	0	0
9	2	2	0	0	0	0
9	2	2	0.5	0	0	0.05555
9	2	2	0.5	0	0	0.05555
9	2	2	0	0	0	0
9	2	2	0	0	0	0
9	2	2	0	0	0	0
9	1	2	0	0	0	0
9	2	2	0.5	3.5	3.5	0.5
9	2	2	0	0	0	0
10	2	1	0	0	0	0
10	2	1	0	0	0	0
10	2	1	0.5	0	0	0.16666
10	2	1	0	0	0	0
10	2	1	0	0	0	0
10	2	1	0	0	0	0
10	2	1	0	0	0	0
10	2	1	0	0	0	0
10	2	1	3.5	0.5	0.02	0.15217
10	1	1	0	0	0	0
10	1	1	0	0	0	0
10	2	1	0.5	0	0	0.5
10	2	1	0	0	0	0
10	2	1	0	0	0	0
10	2	1	0.5	0	0	0.16666
10	2	1	1	0	0	0.5
10	2	1	0.5	0	0	0.5
10	2	1	0.5	0.5	0.25	0.25
10	2	1	0.5	2	0.25	0.0625
10	2	1	0	0	0	0
10	2	1	0	0	0	0
10	1	1	0.5	0	0	0.125
10	2	1	0.5	0	0	0.25
10	1	1	0.5	0.5	0.045	0.04545
10	2	1	0	0	0	0
10	2	1	0	0	0	0
10	2	1	0.5	0	0	0.16666
11	2	1	0	0	0	0
11	2	1	0	0	0	0
11	1	1	0	0	0	0
11	2	1	0	0	0	0
11	2	1	0	0	0	0
11	2	1	0	0	0	0
11	1	1	0	0	0	0
11	1	1	0	0	0	0
11	1	1	0	0	0	0
11	1	1	0	0	0	0
11	1	1	0.5	0	0	0.125
11	2	1	0	0	0	0
11	2	1	0	0	0	0
11	2	1	0	0	0	0
11	2	1	0	0	0	0
11	2	1	0	0	0	0
11	2	1	0.5	0	0	0.25
11	2	1	2.5	0.5	0.04	0.21666
11	2	1	0	0	0	0
11	2	1	0.5	0	0	0.1
11	2	1	0.5	0	0	0.04545
11	2	1	0.5	0	0	0.04545
11	1	1	1	1	0.25	0.25
11	1	1	0.5	0	0	0.16666
11	1	1	0	0	0	0
11	2	1	0	0	0	0
11	2	1	0	0	0	0
11	2	1	2.5	1.5	0.165	0.27777
11	2	1	0.5	0.5	0.5	0.5
12	2	1	0	0	0	0
12	2	1	0	0	0	0
12	1	1	0.5	0	0	0.07142
12	2	1	1	0	0	0.35
12	2	1	0	0	0	0
12	2	1	1	2	0.4	0.35
12	2	1	1	0	0	0.225
12	2	1	1	0.5	0.0625	0.1875
12	1	1	0	0	0	0
12	1	1	0	0	0	0
12	1	1	1.5	1	0.07555	0.09555
12	1	1	0	0	0	0
12	2	1	2.5	2	0.4	0.5
12	1	1	3.5	2.5	0.28038	0.53846
12	2	1	0	0	0	0
12	2	1	1	0	0	0.33333
12	2	1	0	0	0	0
12	1	1	0	0	0	0
12	2	1	1	0	0	0.41666
12	2	1	0	0	0	0
12	2	1	1.5	0	0	0.02238
12	2	1	0.5	0	0	0.5
12	2	1	1.5	0	0	0.08823
12	2	1	0	0	0	0
12	2	1	0	0	0	0
12	2	1	1.5	6	0.4	0.1
12	2	1	1	0	0	0.04545
12	2	1	0	0	0	0
12	2	1	1	0	0	0.2
12	2	1	0	0	0	0
12	2	1	1	0	0	0.21211
12	2	1	0	0	0	0
12	2	1	0	0	0	0
12	1	1	0	0	0	0
12	2	1	0	0	0	0
12	2	1	1	1	0.2	0.26666
12	2	1	0	0	0	0
12	2	1	0	0	0	0
12	2	1	0	0	0	0
12	2	1	0	0	0	0
12	2	1	0	0	0	0
12	2	1	0.5	0	0	0.125
12	2	1	0.5	0.5	0.125	0.125
12	2	1	0.5	2.5	0.19	0.03846
12	2	1	0.5	0	0	0.5
12	2	1	0	0	0	0
12	2	1	0.5	0	0	0.16666
13	2	1	0.5	1.5	0.3	0.1
13	2	1	0	0	0	0
13	2	1	0	0	0	0
13	1	1	0	0	0	0
13	1	1	0	0	0	0
13	2	1	0.5	0.5	0.5	0.5
13	2	1	0	0	0	0
13	2	1	0.5	0.5	0.125	0.125
13	2	1	0	0	0	0
13	1	1	0	0	0	0
13	2	1	0	0	0	0
13	2	1	0	0	0	0
13	2	1	0	0	0	0
13	2	1	0	0	0	0
13	2	1	0	0	0	0
13	2	1	0	0	0	0
13	2	1	0	0	0	0
13	2	1	0	0	0	0
13	2	1	0.5	0	0	0.125
13	2	1	1	0.5	0.165	0.24999
13	2	1	1	0	0	0.33333
13	2	1	0	0	0	0
14	2	2	0	0	0	0
14	1	2	1.5	0	0	0.41666
14	2	2	1	3	0.23	0.07692
14	1	2	0	0	0	0
14	2	2	0	0	0	0
14	2	2	0	0	0	0
14	2	2	0	0	0	0
14	2	2	1.5	0	0	0.14583
14	2	2	1	0	0	0.24999
14	2	2	0	0	0	0
14	2	2	0	0	0	0
14	2	2	0	0	0	0
14	2	2	0.5	0	0	0.16666
14	1	2	0	0	0	0
14	2	2	0	0	0	0
14	1	2	0	0	0	0
14	2	2	0	0	0	0
14	2	2	0	0	0	0
14	2	2	0	0	0	0
14	1	2	0	0	0	0
14	1	2	1	3	0.3375	0.1125
14	2	2	0.5	9	9	0.5
14	1	2	0	0	0	0
14	2	2	0	0	0	0
14	1	2	0.5	0	0	0.25
14	1	2	0	0	0	0
14	2	2	0	0	0	0
15	2	1	0.5	0	0	0.25
15	2	1	0	0	0	0
15	2	1	0	0	0	0
15	2	1	0	0	0	0
15	1	1	0	0	0	0
15	1	1	0	0	0	0
15	1	1	0	0	0	0
15	2	1	0.5	0	0	0.05555
15	1	1	0	0	0	0
15	2	1	0	0	0	0
15	2	1	0.5	0	0	0.16666
15	2	1	0.5	0	0	0.08333
15	2	1	0	0	0	0
15	2	1	0	0	0	0
15	2	1	0.5	0	0	0.5
15	2	1	0	0	0	0
15	2	1	0	0	0	0
15	2	1	0.5	3	1	0.16666
15	2	1	0	0	0	0
15	2	1	0	0	0	0
15	2	1	0.5	0	0	0.07142
15	2	1	0	0	0	0
15	1	1	0	0	0	0
15	1	1	0	0	0	0
15	2	1	0	0	0	0
15	1	1	0.5	1	0.145	0.07142
15	2	1	0.5	1	0.145	0.07142
15	2	1	0.5	0	0	0.25
15	1	1	0	0	0	0
15	2	1	0.5	0.5	0.25	0.25
16	2	2	1.5	3	0.43	0.57142
16	2	2	0	0	0	0
16	2	2	0	0	0	0
16	2	2	0	0	0	0
16	2	2	0	0	0	0
16	1	2	0.5	0	0	0.04166
16	2	2	0.5	0	0	0.16666
16	1	2	0	0	0	0
16	2	2	1	0	0	0.20833
16	2	2	0.5	1.5	0.75	0.25
16	2	2	0	0	0	0
16	2	2	0	0	0	0
16	2	2	0	0	0	0
16	2	2	0	0	0	0
16	2	2	1	2.5	0.625	0.25
16	2	2	0.5	0	0	0.05
16	2	2	0	0	0	0
16	2	2	0.5	0	0	0.16666
16	2	2	0.5	1	0.25	0.125
16	2	2	1	1	0.335	0.33333
16	2	2	0.5	0	0	0.25
16	2	2	0.5	2.5	0.625	0.125
16	2	2	0.5	0.5	0.165	0.16666
16	2	2	1	0.5	0.165	0.29166
16	1	2	0	0	0	0
16	2	2	0	0	0	0
16	2	2	0.5	0	0	0.25
16	2	2	0	0	0	0
17	2	2	0	0	0	0
17	1	2	0	0	0	0
17	2	2	0	0	0	0
17	2	2	0	0	0	0
17	2	2	1	1	0.07692	0.07692
17	2	2	0	0	0	0
17	2	2	0	0	0	0
17	2	2	0	0	0	0
17	2	2	0.5	0	0	0.07142
17	2	2	0	0	0	0
17	2	2	1.5	0	0	0.49999
17	2	2	0	0	0	0
17	2	2	0.5	0	0	0.16666
17	2	2	0	0	0	0
17	2	2	0	0	0	0
17	2	2	0	0	0	0
17	2	2	5.5	16.5	0.9	0.37
17	2	2	1	0	0	0.15475
17	2	2	0	0	0	0
17	2	2	0	0	0	0
17	2	2	0.5	0	0	0.1
17	2	2	1.5	0	0	0.24999
17	2	2	1.5	1	0.335	0.43333
17	2	2	0	0	0	0
17	2	2	0.5	1	0.2	0.1
17	2	2	0.5	1.5	0.3	0.1
17	2	2	0	0	0	0
17	2	2	0	0	0	0
17	2	2	1	2.5	0.835	0.33333
17	2	2	1	1.5	0.10714	0.28571
17	2	2	1.5	0	0	0.3
17	2	2	0	0	0	0
18	2	2	1	0	0	0.14285
18	1	2	0	0	0	0
18	2	2	0.5	0	0	0.16666
18	2	2	0	0	0	0
18	2	2	0.5	0	0	0.08333
18	2	2	0	0	0	0
18	2	2	0	0	0	0
18	2	2	0	0	0	0
18	2	2	0	0	0	0
18	2	2	0.5	0	0	0.05
18	2	2	0	0	0	0
18	2	2	0	0	0	0
18	2	2	0	0	0	0
18	2	2	0.5	0	0	0.125
18	2	2	0	0	0	0
18	2	2	0	0	0	0
18	2	2	1	0	0	0.24999
18	2	2	1.5	0	0	0.66666
18	2	2	1	0	0	0.225
18	2	2	0	0	0	0
18	2	2	0	0	0	0
18	2	2	0	0	0	0
18	2	2	0	0	0	0
18	1	2	1	10	1.42857	0.14285
18	2	2	0	0	0	0
18	2	2	1	2.5	0.225	0.0909
18	1	2	0.5	0.5	0.1	0.1
18	2	2	0	0	0	0
18	2	2	1.5	4.5	0.64071	0.21428
19	2	2	0	0	0	0
19	2	2	0	0	0	0
19	2	2	2	4.5	1.58333	0.66666
19	2	2	0	0	0	0
19	2	2	1.5	0	0	0.38888
19	2	2	0	0	0	0
19	1	2	0	0	0	0
19	2	2	2	2	0.5	0.26136
19	2	2	3	0.5	0.08333	0.66666
19	2	2	0.5	0	0	0.05555
19	2	2	1	0	0	0.3125
19	2	2	0.5	0	0	0.08333
19	2	2	0	0	0	0
19	2	2	0.5	4	2	0.25
19	1	2	0	0	0	0
19	2	2	1.5	1	0.11111	0.16666
19	2	2	0	0	0	0
19	2	2	2	3	0.58166	0.41666
19	2	2	0	0	0	0
19	2	2	0.5	0.5	0.085	0.08333
19	2	2	0.5	0	0	0.07142
19	2	2	1	0	0	0.26666
19	2	2	0	0	0	0
19	1	2	0	0	0	0
19	2	2	1	0	0	0.33333
19	2	2	0	0	0	0
19	2	2	0.5	0	0	0.1
19	2	2	1	0	0	0.58333
19	2	2	0.5	0.5	0.5	0.5
19	2	2	1.5	1.5	0.5	0.30952
19	1	2	0.5	0	0	0.03125
19	1	2	1	0	0	0.5
19	2	2	0.5	0	0	0.125
19	2	2	0	0	0	0
19	1	2	0	0	0	0
19	2	2	0	0	0	0
20	2	2	0.5	1.5	0.75	0.25
20	2	2	1	1.5	0.1875	0.125
20	1	2	0	0	0	0
20	2	2	0	0	0	0
20	2	2	0.5	0	0	0.0625
20	2	2	0.5	1	0.125	0.0625
20	2	2	0	0	0	0
20	2	2	1	0	0	0.5
20	2	2	0	0	0	0
20	2	2	0	1.5	0.5	0
20	2	2	0.5	0	0	0.5
20	2	2	0.5	2	0.4	0.1
20	2	2	0.5	0	0	0.05555
20	2	2	0	0	0	0
20	1	2	3	3	0.6	0.625
20	1	2	0	0	0	0
20	2	2	0	0	0	0
20	2	2	0	0	0	0
20	2	2	2.5	0	0	0.41666
20	1	2	0.5	3.5	1.165	0.16666
20	2	2	1	0	0	0.20833
20	2	2	0.5	0.5	0.1	0.1
20	2	2	1.5	11	1.375	0.29166
20	2	2	0.5	0	0	0.125
20	2	2	0	0	0	0
20	2	2	0	0	0	0
21	2	2	0	0	0	0
21	2	2	0	0	0	0
21	1	2	0	0	0	0
21	2	2	0	0	0	0
21	2	2	0	0	0	0
21	2	2	0	0	0	0
21	2	2	0	0	0	0
21	2	2	0	0	0	0
21	2	2	0.5	0	0	0.5
21	2	2	0	0	0	0
21	2	2	0	0	0	0
22	2	1	0	0	0	0
22	2	1	0	0	0	0
22	2	1	0.5	0	0	0.16666
22	2	1	0	0	0	0
22	2	1	0	0	0	0
22	2	1	0	0	0	0
22	2	1	0	0	0	0
22	1	1	1	0	0	0.75
22	2	1	0	0	0	0
22	2	1	0.5	0	0	0.25
22	1	1	0.5	0	0	0.25
22	2	1	1	0	0	0.06666
22	2	1	0	0	0	0
22	2	1	0.5	0	0	0.08333
22	2	1	0.5	0	0	0.16666
22	1	1	1	0	0	0.29166
22	2	1	0	0	0	0
22	2	1	0	0	0	0
22	2	1	0	0	0	0
22	1	1	0	0	0	0
22	1	1	1	0	0	0.35
22	1	1	0	0	0	0
22	2	1	0	0	0	0
23	2	1	0	0	0	0
23	1	1	0	0	0	0
23	1	1	1	0	0	0.2
23	2	1	0	0	0	0
23	2	1	0	0	0	0
23	2	1	0	0	0	0
23	2	1	0	0	0	0
23	2	1	0	0	0	0
23	2	1	0	0	0	0
23	1	1	0.5	0	0	0.16666
24	2	2	0	0	0	0
24	2	2	0	0	0	0
24	2	2	0	0	0	0
24	2	2	0.5	1.5	0.375	0.125
24	2	2	0	0	0	0
25	2	2	0	0	0	0
25	2	2	0	0	0	0
25	2	2	0	0	0	0
25	1	2	0	0	0	0
25	2	2	0.5	0	0	0.5
25	2	2	0	0	0	0
25	2	2	0	0	0	0
25	1	2	1	0	0	0.33333
25	2	2	0	0	0	0
25	2	2	0.5	0.5	0.5	0.5
25	2	2	0	0	0	0
26	2	2	0	0	0	0
26	2	2	0	0	0	0
26	2	2	0.5	0	0	0.125
26	2	2	0.5	0	0	0.1
26	2	2	0	0	0	0
26	2	2	0	0	0	0
26	2	2	0	0	0	0
26	2	2	0	0	0	0
26	2	2	0	0	0	0
26	1	2	0	0	0	0
26	1	2	0	0	0	0
26	2	2	1	0	0	0.5
26	2	2	0	0	0	0
26	2	2	0	0	0	0
26	2	2	0.5	0	0	0.1
26	2	2	0.5	0	0	0.25
27	2	1	0	0	0	0
27	2	1	0	0	0	0
27	2	1	0.5	0	0	0.5
27	2	1	0.5	0	0	0.25
27	2	1	0	0	0	0
27	1	1	0	0	0	0
27	2	1	0.5	0	0	0.25
27	2	1	2	0.5	0.125	0.75
27	2	1	1	0	0	0.33333
27	1	1	0	0	0	0
27	2	1	0	0	0	0
27	2	1	1	0	0	0.33333
27	2	1	0.5	0	0	0.125
27	2	1	0	0	0	0
27	1	1	0.5	0	0	0.08333
28	1	2	0	0	0	0
28	2	2	0	0	0	0
28	2	2	0.5	0.5	0.165	0.16666
28	1	2	0.5	8	8	0.5
28	1	2	1.5	1.5	0.21428	0.16233
28	2	2	0.5	0	0	0.07142
28	2	2	0.5	0.5	0.5	0.5
28	2	2	1	3	3	1
28	1	2	1	2	0.4	0.2
28	2	2	0	0	0	0
28	2	2	0.5	0.5	0.165	0.16666
28	1	2	0.5	0.5	0.165	0.16666
28	2	2	1	1.5	0.75	0.5
28	1	2	2	57	19	0.66666
28	2	2	0	0	0	0
28	2	2	2.5	27.5	3.19	0.29861
28	2	2	0	0	0	0
28	2	2	0	0	0	0
28	2	2	0	0	0	0
28	1	2	0	0	0	0
28	1	2	0	0	0	0
28	2	2	0	0	0	0
28	1	2	0.5	3.5	0.875	0.125
28	1	2	0.5	0	0	0.125
28	2	2	3	23	2.09	0.26893
28	2	2	2	1.5	0.215	0.28571
28	2	2	0	0	0	0
28	2	2	3.5	72	10.625	0.37499
28	2	2	1.5	0.5	0.1	0.3
28	2	2	1.5	0.5	0.1	0.3
28	2	2	1	18	9	0.5
28	2	2	0.5	0	0	0.16666
28	2	2	1.5	0.5	0.25	0.66666
28	1	2	2	2	0.25	0.22916
28	2	2	1	1.5	0.375	0.25
28	2	2	2	9.5	3.16667	0.41666
29	2	2	0.5	0	0	0.125
29	1	2	0	0	0	0
29	1	2	0	0	0	0
29	2	2	0.5	1.5	1.5	0.5
29	1	2	0	0	0	0
29	2	2	0	0	0	0
29	1	2	0	0	0	0
29	2	2	0	0	0	0
29	2	2	0	0	0	0
29	2	2	0	0	0	0
29	2	2	0	0	0	0
29	2	2	0.5	3	1	0.16666
29	2	2	0.5	0	0	0.5
30	2	1	0.5	0	0	0.5
30	2	1	0	0	0	0
30	2	1	0	0	0	0
30	2	1	0	0	0	0
30	2	1	0.5	0	0	0.5
30	2	1	0	0	0	0
30	2	1	0	0	0	0
30	2	1	0	0	0	0
30	2	1	0	0	0	0
30	2	1	0	0	0	0
30	2	1	0	0	0	0
30	2	1	0	0	0	0
30	2	1	0	0	0	0
30	2	1	0	0	0	0
30	2	1	0	0	0	0
30	2	1	1	0	0	0.17142
30	2	1	2.5	3.5	0.585	0.41666
30	2	1	0	0	0	0
30	1	1	0	0	0	0
30	1	1	0	0	0	0
30	2	1	0.5	1.5	0.375	0.125
30	1	1	0.5	0	0	0.25
30	2	1	0	0	0	0
30	2	1	0.5	2	0.665	0.16666
30	2	1	0	0	0	0
31	2	2	0	0	0	0
31	2	2	0	0	0	0
31	2	2	0	0	0	0
31	1	2	0	0	0	0
31	2	2	0	0	0	0
31	2	2	0	0	0	0
31	1	2	0	0	0	0
31	2	2	0	0	0	0
31	2	2	0.5	0	0	0.05555
31	2	2	0.5	0	0	0.05555
31	2	2	0	0	0	0
31	2	2	0	0	0	0
31	2	2	0.5	1.5	0.375	0.125
31	2	2	0	0	0	0
32	2	1	0	0	0	0
32	2	1	0.5	0	0	0.5
32	1	1	0	0	0	0
32	1	1	0	0	0	0
32	1	1	0	0	0	0
32	2	1	0	0	0	0
32	2	1	0	0	0	0
32	2	1	0	0	0	0
32	2	1	0	0	0	0
32	2	1	1	2.5	1.25	0.5
32	2	1	0	0	0	0
32	2	1	0	0	0	0
32	2	1	0	0	0	0
32	2	1	0	0	0	0
32	2	1	0	0	0	0
32	2	1	0	0	0	0
32	2	1	0	0	0	0
32	2	1	0	0	0	0
32	2	1	0	0	0	0
32	2	1	0	0	0	0
32	2	1	0	0	0	0
32	2	1	0	0	0	0
32	2	1	0	0	0	0
32	1	1	0	0	0	0
32	2	1	0	0	0	0
32	2	1	0	0	0	0
32	1	1	0	0	0	0
32	2	1	0	0	0	0
32	2	1	0	0	0	0
32	2	1	0	0	0	0
32	2	1	0	0	0	0
32	1	1	0	0	0	0
32	2	1	0	0	0	0
32	2	1	0	0	0	0
32	2	1	0	0	0	0
32	2	1	0.5	0	0	0.5
32	2	1	0.5	0	0	0.0625
32	1	1	0	0	0	0
32	2	1	0	0	0	0
32	1	1	0	0	0	0
32	2	1	0	0	0	0
32	1	1	0	0	0	0
32	2	1	0	0	0	0
32	2	1	1	0	0	0.07692
32	2	1	0	0	0	0
33	2	2	0.5	0	0	0.08333
33	2	2	0	0	0	0
33	2	2	0	0	0	0
33	2	2	0	0	0	0
33	1	2	0	0	0	0
33	2	2	0	0	0	0
33	2	2	0.5	0	0	0.125
33	2	2	0	0	0	0
33	1	2	0	0	0	0
33	1	2	0	0	0	0
33	2	2	0	0	0	0
33	1	2	0.5	0	0	0.16666
33	2	2	0	0	0	0
33	2	2	0	0	0	0
33	2	2	0	0	0	0
33	2	2	0	0	0	0
33	2	2	0	0	0	0
33	2	2	1	2	1	0.5
33	2	2	0	0	0	0
33	2	2	0	0	0	0
33	2	2	0	0	0	0
33	2	2	0	0	0	0
33	2	2	0	0	0	0
33	2	2	0.5	1.5	0.3	0.1
33	2	2	0	0	0	0
33	2	2	0	0	0	0
33	1	2	0	0	0	0
33	1	2	1	0	0	0.2
33	2	2	0	0	0	0
33	2	2	0.5	1.5	0.375	0.125
33	1	2	0.5	3	0.335	0.05555
33	2	2	0	0	0	0
33	1	2	0	0	0	0
33	2	2	0	0	0	0
33	2	2	0	0	0	0
33	1	2	0	0	0	0
33	1	2	0	0	0	0
33	2	2	0	0	0	0
33	2	2	0	0	0	0
33	2	2	0.5	0	0	0.1
34	2	2	0	0	0	0
34	2	2	0	0	0	0
34	2	2	0	0	0	0
34	2	2	0	0	0	0
34	2	2	0	0	0	0
34	2	2	0	0	0	0
34	2	2	0	0	0	0
34	2	2	0	0	0	0
34	2	2	0	0	0	0
34	2	2	0	0	0	0
34	2	2	0	0	0	0
34	2	2	0.5	5.5	0.91666	0.08333
34	2	2	0.5	0	0	0.5
34	2	2	0.5	0	0	0.5
34	1	2	0	0	0	0
34	2	2	0	0	0	0
34	2	2	0.5	0	0	0.25
34	2	2	0.5	0	0	0.5
34	2	2	0.5	0	0	0.5
34	2	2	0	0	0	0
34	2	2	0	0	0	0
34	2	2	0.5	0	0	0.5
34	1	2	0	0	0	0
34	1	2	0	0	0	0
34	2	2	1	0	0	0.25
34	1	2	1	0	0	1
34	2	2	0	0	0	0
34	2	2	0	0	0	0
34	1	2	0.5	0	0	0.16666
34	1	2	0	0	0	0
34	1	2	0	0	0	0
34	1	2	0.5	0.5	0.125	0.16666
35	2	1	0	0	0	0
35	2	1	0	0	0	0
35	2	1	0	0	0	0
35	1	1	1	0.5	0.5	1
35	2	1	0	0	0	0
35	1	1	0	0	0	0
35	2	1	0	0	0	0
35	2	1	0.5	0	0	0.16666
35	2	1	0	0	0	0
35	1	1	0	0	0	0
35	2	1	0	0	0	0
35	2	1	0	0	0	0
35	2	1	0.5	0.5	0.165	0.16666
35	2	1	0	0	0	0
35	2	1	0.5	0	0	0.25
35	1	1	0	0	0	0
35	2	1	0	0	0	0
35	1	1	0	0	0	0
35	2	1	0	0	0	0
35	1	1	0	0	0	0
35	1	1	0	0	0	0
35	2	1	0	0	0	0
35	2	1	0	0	0	0
35	2	1	0.5	0	0	0.25
35	2	1	0	0	0	0
35	2	1	0	0	0	0
35	2	1	0	0	0	0
35	2	1	1	0	0	0.25
35	2	1	0	0	0	0
36	2	2	0.5	0	0	0.5
36	1	2	0.5	0	0	0.5
36	2	2	0	0	0	0
36	2	2	0	0	0	0
36	2	2	0.5	0	0	0.5
36	2	2	0	0	0	0
36	2	2	0	0	0	0
36	2	2	0	0	0	0
36	2	2	0	0	0	0
36	2	2	0.5	0	0	0.25
36	2	2	0	0	0	0
36	2	2	0	0	0	0
36	1	2	0	0	0	0
36	2	2	0	0	0	0
36	2	2	0	0	0	0
36	2	2	0.5	0	0	0.25
36	2	2	1.5	1.5	0.5	0.5
36	1	2	0	0	0	0
36	2	2	0	0	0	0
36	2	2	0	0	0	0
36	2	2	0	0	0	0
36	2	2	0.5	0	0	0.25
36	2	2	0	0	0	0
36	2	2	0	0	0	0
36	2	2	0	0	0	0
36	2	2	0	0	0	0
36	2	2	0	0	0	0
36	2	2	0.5	0	0	0.5
36	1	2	0	0	0	0
36	2	2	0	0	0	0
37	2	2	0	0	0	0
37	2	2	0	0	0	0
37	2	2	0	0	0	0
37	2	2	1	0	0	0.5
37	2	2	0	0	0	0
37	1	2	0	0	0	0
37	2	2	0	0	0	0
37	2	2	0.5	0	0	0.5
37	2	2	0.5	0	0	0.5
37	2	2	2.5	6.5	2.16667	0.83333
37	2	2	0	0	0	0
37	2	2	1	0	0	1
37	2	2	0.5	1	1	0.5
37	2	2	0	0	0	0
37	2	2	0	0	0	0
37	2	2	0.5	0	0	0.16666
37	2	2	0	0	0	0
37	2	2	1.5	3.5	1.08333	0.41666
37	2	2	0.5	0	0	0.5
37	2	2	0.5	0	0	0.1
37	2	2	1	0	0	0.25
38	2	1	0.5	0	0	0.5
38	2	1	0	0	0	0
38	2	1	0	0	0	0
38	2	1	0	0	0	0
38	2	1	0.5	0	0	0.25
38	2	1	0	0	0	0
38	2	1	0	0	0	0
38	2	1	0.5	1.5	1.5	0.5
38	2	1	0	0	0	0
38	2	1	0	0	0	0
38	2	1	0	0	0	0
38	2	1	0	0	0	0
38	2	1	0	0	0	0
38	2	1	0	0	0	0
38	2	1	0	0	0	0
38	2	1	0	0	0	0
38	2	1	0	0	0	0
38	2	1	0	0	0	0
38	2	1	0.5	0	0	0.5
38	2	1	0	0	0	0
38	2	1	0	0	0	0
38	2	1	0.5	0	0	0.5
38	2	1	0	0	0	0
38	2	1	0	0	0	0
38	2	1	0	0	0	0
38	2	1	0	0	0	0
38	2	1	0	0	0	0
38	2	1	0.5	0	0	0.25
38	2	1	0	0	0	0
38	2	1	0	0	0	0
38	2	1	1	0.5	0.5	1
39	2	1	0	0	0	0
39	2	1	0	0	0	0
39	2	1	0	0	0	0
39	2	1	0	0	0	0
39	1	1	0	0	0	0
39	2	1	0	0	0	0
39	2	1	0	0	0	0
39	2	1	0	0	0	0
39	2	1	0	0	0	0
39	2	1	0	0	0	0
39	2	1	0	0	0	0
39	2	1	0	0	0	0
39	2	1	0	0	0	0
39	2	1	0	0	0	0
39	2	1	0	0	0	0
39	2	1	0	0	0	0
39	2	1	0	0	0	0
39	2	1	0	0	0	0
39	2	1	0	0	0	0
39	2	1	0.5	0	0	0.16666
39	2	1	0	0	0	0
39	2	1	1	16	3.2	0.2
39	2	1	1	17	4.25	0.25
39	2	1	0.5	0	0	0.25
39	2	1	0	0	0	0
40	2	2	0	0	0	0
40	2	2	0.5	0	0	0.25
40	2	2	0	0	0	0
40	2	2	0	0	0	0
40	2	2	1	0	0	0.66666
40	2	2	0	0	0	0
40	2	2	0.5	0	0	0.5
40	2	2	0.5	1	1	0.5
40	2	2	0	0	0	0
40	2	2	1	1.5	1.5	0.75
40	2	2	0	0	0	0
40	2	2	0	0	0	0
40	2	2	0	0	0	0
40	2	2	0.5	0	0	0.5
40	2	2	0	0	0	0
40	2	2	0	0	0	0
40	2	2	0	0	0	0
40	2	2	0	0	0	0
40	2	2	0.5	0	0	0.16666
40	2	2	0	0	0	0
40	2	2	0.5	0	0	0.5
40	2	2	0	0	0	0
40	2	2	0	0	0	0
40	2	2	0.5	1	0.5	0.25
40	2	2	0.5	0	0	0.5
41	2	1	0	0	0	0
41	2	1	0	0	0	0
41	2	1	0	0	0	0
41	2	1	0	0	0	0
41	2	1	0	0	0	0
41	2	1	0.5	4.5	0.9	0.1
41	2	1	0.5	1	0.33333	0.16666
41	2	1	0.5	20.5	10.25	0.25
41	2	1	0.5	0.5	0.05	0.05
41	1	1	1	0	0	0.75
41	1	1	0	0	0	0
41	2	1	0	0	0	0
41	2	1	0.5	0	0	0.125
41	2	1	0	0	0	0
41	2	1	1	0	0	0.33333
41	2	1	0.5	10.5	1.165	0.05555
41	2	1	0.5	0	0	0.25
41	2	1	0	0	0	0
41	2	1	0	0	0	0
41	2	1	0	0	0	0
41	2	1	0	0	0	0
41	2	1	1.5	2	0.5	0.375
41	2	1	0	0	0	0
41	2	1	0	0	0	0
42	2	1	0	0	0	0
42	2	1	0.5	0.5	0.08333	0.08333
42	2	1	0	0	0	0
42	2	1	0.5	0	0	0.5
42	2	1	0.5	0.5	0.25	0.25
42	2	1	0	0	0	0
42	2	1	0	0	0	0
42	1	1	1	0.5	0.16666	0.33333
42	2	1	1.5	6.5	0.98333	0.21666
42	2	1	0	0	0	0
42	2	1	0	0	0	0
42	2	1	1	42	14	0.33333
42	2	1	0	0	0	0
42	2	1	0	0	0	0
42	2	1	0.5	0	0	0.16666
42	2	1	1	16	5.335	0.33333
42	2	1	0	0	0	0
42	2	1	0.5	5.5	2.75	0.25
42	2	1	0	0	0	0
42	2	1	0.5	0	0	0.16666
42	2	1	0	0	0	0
42	2	1	0	0	0	0
42	2	1	0.5	2	0.22	0.05555
42	2	1	0.5	1	0.16666	0.08333
42	2	1	0	0	0	0
42	2	1	0.5	0	0	0.25
42	2	1	0	0	0	0
43	2	1	0	0	0	0
43	2	1	0.5	0	0	0.5
43	2	1	0	0	0	0
43	2	1	0.5	0	0	0.16666
43	2	1	0	0	0	0
43	2	1	0	0	0	0
43	2	1	0	0	0	0
43	2	1	0	0	0	0
43	2	1	0	0	0	0
43	2	1	0	0	0	0
43	2	1	0	0	0	0
43	2	1	0	0	0	0
43	2	1	0	0	0	0
43	2	1	0	0	0	0
43	2	1	0	0	0	0
43	2	1	0.5	0	0	0.5
43	2	1	0.5	0	0	0.5
43	2	1	0	0	0	0
43	2	1	0.5	1	0.5	0.25
43	2	1	0	0	0	0
43	2	1	0	0	0	0
43	2	1	0	0	0	0
43	2	1	0.5	0	0	0.07142
43	2	1	0.5	0	0	0.5
43	2	1	0	0	0	0
43	2	1	0	0	0	0
43	2	1	0.5	0.5	0.165	0.16666
43	2	1	1	33.5	11.1667	0.33333
43	2	1	0	0	0	0
43	2	1	0	0	0	0
43	2	1	0	0	0	0
43	2	1	0	0	0	0
43	2	1	1	0	0	0.25
43	2	1	0	0	0	0
43	2	1	0	0	0	0
43	2	1	0	0	0	0
43	2	1	0.5	0	0	0.25
44	2	2	0	0	0	0
44	1	2	0	0	0	0
44	2	2	0	0	0	0
44	2	2	0	0	0	0
44	2	2	0.5	0	0	0.25
44	2	2	0	0	0	0
44	2	2	0	0	0	0
44	2	2	0	0	0	0
44	2	2	0	0	0	0
44	2	2	0	0	0	0
44	2	2	0	0	0	0
44	2	2	0	0	0	0
44	2	2	0	0	0	0
44	2	2	1	0	0	0.5
44	2	2	0	0	0	0
44	2	2	0.5	0	0	0.1
44	2	2	0	0	0	0
44	2	2	0.5	0	0	0.08333
44	2	2	0	0	0	0
44	2	2	0.5	0	0	0.25
44	2	2	0.5	0	0	0.16666
44	2	2	0	0	0	0
44	2	2	0	0	0	0
44	2	2	0	0	0	0
44	2	2	0	0	0	0
44	2	2	0	0	0	0
44	2	2	0	0	0	0
44	2	2	0	0	0	0
44	2	2	0	0	0	0
44	2	2	0	0	0	0
44	2	2	0	0	0	0
45	2	2	0	0	0	0
45	2	2	0.5	0	0	0.25
45	2	2	0	0	0	0
45	2	2	0.5	0	0	0.25
45	2	2	0.5	0	0	0.25
45	2	2	0.5	2.5	0.83333	0.16666
45	2	2	0.5	0	0	0.16666
45	2	2	0.5	0	0	0.5
45	2	2	1	0	0	1
45	2	2	0	0	0	0
45	2	2	1	0	0	1
45	2	2	0	0	0	0
45	2	2	0	0	0	0
45	2	2	0	0	0	0
45	2	2	0	0	0	0
45	2	2	0	0	0	0
45	2	2	0	0	0	0
45	2	2	1	2.5	0.6	0.225
46	2	2	0.5	0	0	0.16666
46	2	2	1	5.5	1.835	0.33333
46	2	2	0.5	1	1	0.5
46	2	2	0	0	0	0
46	2	2	0	0	0	0
46	2	2	0	0	0	0
46	2	2	0	0	0	0
46	2	2	0	0	0	0
46	2	2	1.5	0.5	0.25	0.58333
46	2	2	1	0	0	0.66666
46	2	2	1.5	12	5.75	0.66666
46	2	2	0.5	0	0	0.25
46	2	2	0.5	0	0	0.5
46	2	2	0	0	0	0
46	2	2	0	0	0	0
46	2	2	0	0	0	0
46	2	2	0	0	0	0
46	2	2	0	0	0	0
46	2	2	0.5	7	3.5	0.25
46	2	2	0.5	6.5	3.25	0.25
46	2	2	0.5	5.5	5.5	0.5
46	2	2	0	0	0	0
46	2	2	0	0	0	0
46	2	2	0	0	0	0
46	2	2	1	3	3	1
46	2	2	0	0	0	0
46	2	2	0.5	4	2	0.25
46	2	2	0	0	0	0
46	2	2	1	13.5	6.08333	0.33333
46	2	2	0.5	2	0.33333	0.08333
46	2	2	0.5	6.5	3.25	0.25
46	2	2	0	0	0	0
46	2	2	0	0	0	0
46	2	2	0	0	0	0
46	2	2	0.5	2.5	2.5	0.5
46	1	2	0	0	0	0
46	2	2	0	0	0	0
46	1	2	0.5	0.5	0.16666	0.16666
46	2	2	0.5	4	4	0.5
46	2	2	0	0	0	0
46	2	2	0.5	0	0	0.1
46	2	2	0.5	0	0	0.25
46	2	2	0	0	0	0
46	2	2	0	0	0	0
47	2	1	1	0	0	0.5
47	2	1	0	0	0	0
47	2	1	3.5	4.5	0.5	0.49999
47	2	1	0.5	0	0	0.16666
47	2	1	0	0	0	0
47	2	1	0.5	6	3	0.25
47	2	1	0	0	0	0
47	2	1	2	0	0	0.35555
47	2	1	0	0	0	0
47	2	1	0	0	0	0
47	2	1	0.5	0	0	0.125
47	2	1	0	0	0	0
47	2	1	0	0	0	0
47	2	1	0	0	0	0
47	2	1	1	0.5	0.0625	0.125
47	2	1	0.5	1.5	0.5	0.16666
47	2	1	0	0	0	0
47	2	1	0	0	0	0
47	2	1	0	0	0	0
47	2	1	0	0	0	0
47	2	1	0	0	0	0
48	2	1	0.5	0	0	0.5
48	2	1	1.5	1	0.25	0.375
48	2	1	0	0	0	0
48	2	1	0	0	0	0
48	2	1	0.5	0.5	0.5	0.5
48	2	1	0	0	0	0
48	2	1	0	0	0	0
48	2	1	0.5	0	0	0.5
48	2	1	0.5	0	0	0.125
48	2	1	0	0	0	0
48	2	1	1	0	0	0.5
48	2	1	0	0	0	0
48	2	1	1.5	1.5	0.3	0.3
48	2	1	0	0	0	0
48	2	1	0	0	0	0
48	2	1	0	0	0	0
48	2	1	0	0	0	0
48	2	1	0	0	0	0
48	2	1	0	0	0	0
48	2	1	0.5	0	0	0.125
48	2	1	0.5	6.5	1.3	0.1
48	2	1	0	0	0	0
48	2	1	0	0	0	0
48	2	1	0	0	0	0
48	2	1	0	0	0	0
48	2	1	0	0	0	0
48	2	1	0	0	0	0
48	2	1	0	0	0	0
48	2	1	0	0	0	0
48	2	1	0.5	0.5	0.5	0.5
49	2	2	0	0	0	0
49	1	2	0	0	0	0
49	2	2	0	0	0	0
49	2	2	0.5	0	0	0.25
49	2	2	0.5	1.5	0.75	0.25
49	2	2	0.5	0	0	0.16666
49	2	2	1.5	0	0	0.75
49	2	2	0	0	0	0
49	2	2	0	0	0	0
49	1	2	0	0	0	0
49	2	2	0.5	0.5	0.08333	0.08333
49	2	2	0	0	0	0
49	1	2	1	5.5	4.375	0.625
49	2	2	0	0	0	0
49	2	2	0.5	0.5	0.25	0.25
49	2	2	0	0	0	0
49	2	2	0	0	0	0
49	2	2	0.5	0	0	0.5
49	2	2	1.5	1	0.33333	0.58333
49	1	2	0	0	0	0
49	2	2	0.5	0	0	0.25
49	2	2	0.5	1	1	0.5
49	2	2	0	0	0	0
49	1	2	0	0	0	0
49	2	2	0	0	0	0
49	2	2	1.5	2	0.28571	0.26785
49	1	2	1.5	2.5	0.835	0.37878
49	2	2	0.5	2	1	0.25
49	2	2	0.5	0	0	0.1
49	1	2	0.5	0	0	0.125
49	2	2	0	0	0	0
49	2	2	1.5	35.5	17.75	0.75
49	2	2	1	3.5	0.7	0.2
49	1	2	0	0	0	0
49	2	2	0.5	8.5	2.83333	0.16666
50	1	2	0	0	0	0
50	2	2	0	0	0	0
50	2	2	0	0	0	0
50	1	2	0.5	0	0	0.16666
50	2	2	0	0	0	0
50	2	2	0.5	0.5	0.25	0.25
50	2	2	0.5	0	0	0.16666
50	2	2	0	0	0	0
50	2	2	0.5	0	0	0.5
50	2	2	0	0	0	0
50	2	2	0	0	0	0
50	2	2	0.5	1.5	1.5	0.5
50	2	2	0	0	0	0
50	2	2	0.5	0.5	0.165	0.16666
50	2	2	1	96.5	47.4167	0.29166
50	2	2	0.5	4.5	2.25	0.25
50	2	2	0.5	1.5	0.75	0.25
50	2	2	0.5	3	1	0.16666
50	2	2	0	0	0	0
50	2	2	0	0	0	0
50	2	2	0	0	0	0
50	2	2	3.5	4	0.60666	0.5
50	2	2	0.5	0	0	0.1
50	2	2	0	0	0	0
50	2	2	0	0	0	0
50	2	2	0.5	1	0.5	0.25
51	2	1	1.5	0.5	0.07142	0.21428
51	2	1	0	0	0	0
51	2	1	1.5	10	2	0.3
51	2	1	0	0	0	0
51	2	1	0	0	0	0
51	1	1	0.5	2	0.06666	0.01666
51	2	1	0	0	0	0
51	2	1	0.5	0	0	0.025
51	2	1	0	0	0	0
51	2	1	0	0	0	0
51	2	1	0.5	3.5	0.58333	0.08333
51	2	1	0	0	0	0
51	2	1	0	0	0	0
51	2	1	1.5	0	0	0.1875
51	2	1	0	0	0	0
51	2	1	1	1.5	0.5	0.41666
51	2	1	0	0	0	0
51	2	1	0	0	0	0
51	2	1	0.5	0	0	0.5
51	2	1	0	0	0	0
51	2	1	1	0	0	0.33333
51	2	1	0.5	1	0.25	0.125
51	2	1	0.5	0	0	0.05555
51	2	1	0.5	0	0	0.25
51	2	1	1	0	0	1
51	2	1	0.5	0	0	0.125
51	2	1	0	0	0	0
51	2	1	0.5	0	0	0.25
51	2	1	0.5	0	0	0.25
51	2	1	0	0	0	0
51	2	1	1	0	0	0.2
51	2	1	0	0	0	0
51	2	1	0	0	0	0
51	1	1	0.5	0	0	0.25
51	2	1	0	0	0	0
52	2	1	0	0	0	0
52	2	1	0	0	0	0
52	2	1	0	0	0	0
52	2	1	0	0	0	0
52	2	1	0	0	0	0
52	2	1	0	0	0	0
52	2	1	1.5	1.5	0.3	0.3
52	2	1	0	0	0	0
52	2	1	0	0	0	0
52	2	1	0	0	0	0
52	2	1	0	0	0	0
52	2	1	0	0	0	0
52	2	1	0	0	0	0
52	2	1	0	0	0	0
52	2	1	0.5	8	2	0.125
52	2	1	0	0	0	0
52	2	1	0	0	0	0
52	2	1	0	0	0	0
52	2	1	0	0	0	0
52	2	1	0.5	1.5	1.5	0.5
52	1	1	0	0	0	0
52	2	1	0.5	0	0	0.16666
52	2	1	0.5	0	0	0.16666
52	2	1	0	0	0	0
53	2	2	0	0	0	0
53	1	2	1	0	0	0.09821
53	2	2	0.5	0	0	0.08333
53	1	2	0.5	0	0	0.08333
53	1	2	0.5	0	0	0.5
53	2	2	0	1.5	0.215	0
53	2	2	0.5	0	0	0.1
53	2	2	0	0	0	0
53	1	2	0	0	0	0
53	2	2	1	2	0.875	0.625
53	1	2	1	1	1	0.66666
53	2	2	0.5	2.5	1.25	0.25
53	2	2	1	1	0.125	0.125
53	2	2	0	0	0	0
53	2	2	0.5	0	0	0.5
53	2	2	0	0	0	0
53	2	2	0	0	0	0
53	2	2	0.5	0	0	0.5
53	2	2	0.5	0	0	0.07142
53	1	2	0	0	0	0
53	1	2	0.5	0	0	0.5
53	2	2	1	0.5	0.125	0.375
53	2	2	0	0	0	0
53	2	2	1	2	0.375	0.20833
53	1	2	0	0	0	0
53	2	2	0	1	0.5	0
53	2	2	1	1	0.335	0.41666
53	2	2	1	0	0	0.33333
53	2	2	0.5	0	0	0.25
53	2	2	1.5	0	0	0.325
53	2	2	1	0	0	0.5
53	2	2	0	0	0	0
53	2	2	0	0	0	0
53	2	2	0.5	0	0	0.16666
53	2	2	0	0	0	0
53	2	2	0.5	0	0	0.5
53	2	2	0	0	0	0
53	2	2	0.5	0.5	0.165	0.16666
53	2	2	1	9	3	0.33333
54	2	2	0.5	6.5	0.8125	0.0625
54	2	2	0	0	0	0
54	2	2	0.5	3.5	0.875	0.125
54	2	2	0	0	0	0
54	2	2	0.5	1	1	0.5
54	1	2	0	0	0	0
54	2	2	0.5	0	0	0.25
54	2	2	1	4.5	2.83333	0.66666
54	2	2	1	1.5	0.1875	0.13392
54	2	2	0.5	0	0	0.16666
54	2	2	0	0	0	0
54	2	2	1.5	6	2	0.41666
54	2	2	0.5	1	0.335	0.16666
54	2	2	1.5	4	0.42045	0.10795
54	2	2	0.5	6	1.5	0.125
54	2	2	0	0	0	0
54	2	2	0.5	1	0.25	0.125
54	1	2	2	19.5	3.9	0.4
54	2	2	0	0	0	0
54	2	2	2.5	7.5	1.875	0.625
54	2	2	0.5	3.5	1.16667	0.16666
54	2	2	0	0	0	0
54	2	2	0	0	0	0
54	2	2	0	1	0.5	0
54	2	2	1.5	2	0.66666	0.58333
54	2	2	0	0	0	0
54	2	2	0	0	0	0
54	2	2	0	0	0	0
54	2	2	2.5	28.5	2.64546	0.28181
54	2	2	0	0	0	0
54	2	2	0	0	0	0
54	2	2	0	0	0	0
54	2	2	0	0	0	0
54	2	2	0	0	0	0
54	2	2	0.5	0	0	0.5
54	2	2	0	0	0	0
54	2	2	1	1.5	0.5	0.33333
54	2	2	0.5	1	0.055	0.02777
54	2	2	0.5	1.5	0.5	0.16666
54	2	2	0	0	0	0
54	2	2	0	0	0	0
54	2	2	0.5	0	0	0.125
54	2	2	0.5	0	0	0.125
54	2	2	0	0	0	0
54	2	2	0	0	0	0
54	2	2	0	0	0	0
54	1	2	0	0	0	0
54	1	2	1	0	0	0.26666
55	2	1	0.5	2.5	0.35714	0.07142
55	2	1	0	0	0	0
55	2	1	2	1	0.1	0.2
55	2	1	0	0	0	0
55	2	1	0	0	0	0
55	2	1	0	0	0	0
55	2	1	0	0	0	0
55	2	1	0.5	0	0	0.05555
55	1	1	0	0	0	0
55	2	1	0.5	0	0	0.04545
55	2	1	0.5	0	0	0.05
55	2	1	0	0	0	0
55	2	1	0	0	0	0
55	2	1	0	2	1	0
55	2	1	0	0	0	0
55	2	1	0	0	0	0
55	2	1	0	0	0	0
55	2	1	0	0	0	0
55	2	1	0	0	0	0
55	2	1	1	3	0.75	0.25
55	2	1	0.5	0	0	0.16666
55	2	1	1	6	1.75	0.29166
55	2	1	1	2.5	0.83333	0.33333
55	2	1	0.5	0	0	0.25
55	2	1	0	0	0	0
55	2	1	0	0	0	0
55	1	1	0.5	0.5	0.05555	0.05555
55	2	1	0.5	0	0	0.16666
55	2	1	1.5	2.5	0.565	0.43333
55	2	1	0.5	0	0	0.16666
55	2	1	0	0	0	0
55	1	1	0	0	0	0
55	2	1	1.5	4	0.8	0.3
55	2	1	1.5	0	0	0.27142
55	2	1	0	0	0	0
55	2	1	0	0	0	0
55	2	1	0	0	0	0
55	2	1	0	0	0	0
55	2	1	0	0	0	0
55	2	1	0	0	0	0
55	2	1	0	0	0	0
55	1	1	0	0	0	0
55	2	1	0	0	0	0
55	2	1	0.5	0	0	0.5
55	2	1	0	0	0	0
55	2	1	0	0	0	0
55	2	1	0.5	0	0	0.5
55	2	1	1	0	0	0.33333
55	2	1	0.5	1	0.335	0.16666
55	2	1	1	0.5	0.125	0.29166
55	2	1	0	0	0	0
55	2	1	0.5	1.5	0.75	0.25
55	2	1	0.5	0.5	0.165	0.16666
55	2	1	0	0	0	0
55	2	1	0	0	0	0
55	2	1	0	0	0	0
55	2	1	0	0	0	0
56	2	1	0	0	0	0
56	2	1	2.5	14	2	0.47142
56	2	1	0	0	0	0
56	2	1	0	0	0	0
56	2	1	0	0	0	0
56	2	1	0	0	0	0
56	2	1	0	0	0	0
56	2	1	0.5	0	0	0.1
56	2	1	0	0	0	0
56	2	1	0	0	0	0
56	2	1	0	0	0	0
56	2	1	0	0	0	0
56	2	1	0	0	0	0
56	2	1	0.5	0	0	0.16666
56	2	1	0.5	0	0	0.0625
56	2	1	0	0	0	0
56	2	1	0	0	0	0
56	2	1	0	0	0	0
56	2	1	0	0	0	0
56	2	1	0.5	0	0	0.25
56	2	1	0	0	0	0
56	2	1	0	0	0	0
56	2	1	0	0	0	0
56	2	1	0	0	0	0
56	2	1	0.5	0	0	0.125
56	2	1	0	0	0	0
56	2	1	0	0	0	0
56	2	1	0	0	0	0
56	1	1	0	0	0	0
56	2	1	0	0	0	0
56	2	1	0	0	0	0
56	2	1	0	0	0	0
56	2	1	0.5	0	0	0.02272
56	2	1	0	0	0	0
56	2	1	0	0	0	0
56	2	1	0	0	0	0
56	2	1	0.5	1.5	0.15	0.05
56	2	1	0	0	0	0
56	2	1	2.5	0	0	0.23026
56	2	1	0	0	0	0
56	2	1	1	0	0	0.10795
56	2	1	0.5	0	0	0.125
56	2	1	0	0	0	0
56	2	1	0.5	0	0	0.125
56	2	1	0	0	0	0
56	2	1	0	0	0	0
57	2	1	0	1	0.335	0
57	2	1	0	0	0	0
57	2	1	0	0	0	0
57	2	1	1	0.5	0.0625	0.09821
57	2	1	0.5	0	0	0.05555
57	2	1	0.5	0	0	0.03125
57	2	1	0	0	0	0
57	2	1	0	0	0	0
57	2	1	0.5	0	0	0.03571
57	2	1	0	0	0	0
57	2	1	0	0	0	0
57	2	1	0	0	0	0
57	2	1	0	0	0	0
57	2	1	0	0	0	0
57	2	1	0.5	0	0	0.25
57	2	1	0.5	0	0	0.07142
57	2	1	0	0	0	0
57	2	1	0.5	0	0	0.1
57	2	1	0	0	0	0
57	2	1	1	1	0.5	0.375
57	2	1	0	0	0	0
57	2	1	1	0	0	0.2
57	2	1	0	0	0	0
57	2	1	0	0	0	0
57	2	1	0	0	0	0
57	2	1	0	0	0	0
57	2	1	0	0	0	0
57	2	1	0.5	0.5	0.07	0.07142
57	2	1	0.5	0	0	0.16666
57	2	1	0	0	0	0
58	2	2	0	0	0	0
58	2	2	0	0	0	0
58	2	2	0	0	0	0
58	2	2	0.5	0	0	0.16666
58	2	2	0	0	0	0
58	2	2	0	0	0	0
58	2	2	0.5	0.5	0.5	0.5
58	2	2	0	0	0	0
58	2	2	4	0.5	0.065	0.52678
58	2	2	0	0	0	0
58	1	2	1	0	0	0.5
58	2	2	0	0	0	0
58	1	2	0.5	3.5	0.25	0.03571
58	2	2	0.5	1.5	0.5	0.16666
58	2	2	1.5	0.5	0.05	0.15555
58	2	2	0	0	0	0
58	1	2	0.5	0.5	0.125	0.125
58	1	2	0	0	0	0
58	2	2	1.5	0	0	0.375
58	2	2	0	0	0	0
59	2	1	0.5	0.5	0.5	0.5
59	2	1	0	0	0	0
59	2	1	0	0	0	0
59	2	1	0	0	0	0
59	2	1	0	0	0	0
59	2	1	0	0	0	0
59	2	1	0	0	0	0
59	2	1	0	0	0	0
59	2	1	0	0	0	0
59	2	1	0	0	0	0
59	2	1	0.5	0	0	0.05
59	2	1	0	0	0	0
59	2	1	0	0	0	0
59	2	1	0	0	0	0
59	2	1	0	0	0	0
59	2	1	0	0	0	0
59	2	1	0	0	0	0
59	2	1	0	0	0	0
59	2	1	0	0	0	0
59	2	1	0	0	0	0
59	2	1	0	0	0	0
59	2	1	0	0	0	0
59	2	1	0	0	0	0
59	2	1	0.5	0	0	0.16666
59	2	1	0	0	0	0
59	2	1	0	0	0	0
59	2	1	0	0	0	0
59	2	1	0	0	0	0
60	2	2	0.5	0	0	0.5
60	2	2	0	0	0	0
60	2	2	0	0	0	0
60	2	2	0	0	0	0
60	2	2	2	0	0	0.33333
60	2	2	0.5	0	0	0.5
60	2	2	0.5	0	0	0.25
60	2	2	0.5	0	0	0.05555
60	2	2	0	0	0	0
60	2	2	0	0	0	0
60	2	2	0	0	0	0
60	2	2	0	0	0	0
60	2	2	0	0	0	0
60	2	2	0.5	0.5	0.125	0.125
60	2	2	0	0	0	0
60	2	2	0.5	0	0	0.16666
60	2	2	0	0	0	0
60	2	2	0	0	0	0
60	2	2	1.5	1	0.25	0.375
60	2	2	0	0	0	0
60	2	2	1	0	0	0.5
60	2	2	0.5	0.5	0.5	0.5
60	2	2	1	1	0.145	0.14285
60	2	2	1	34.5	6.9	0.2
60	2	2	0.5	0	0	0.5
60	2	2	0	0	0	0
60	2	2	0	0	0	0
60	2	2	0.5	0	0	0.1
60	2	2	0.5	5	1.66667	0.16666
60	2	2	2	2.5	0.70833	0.58333
60	2	2	1.5	2.5	0.41666	0.33333
61	2	2	0	0	0	0
61	2	2	0	0	0	0
61	2	2	0.5	0	0	0.07142
61	1	2	2.5	0	0	0.32142
61	2	2	0	0	0	0
61	2	2	0	0	0	0
61	2	2	0	0	0	0
61	2	2	0	0	0	0
61	2	2	0	0	0	0
61	2	2	2	3.5	0.25	0.13214
61	2	2	0	0	0	0
61	2	2	0	0	0	0
61	1	2	0.5	0	0	0.1
61	2	2	1	4	1.335	0.33333
61	2	2	0	0	0	0
61	2	2	0.5	0.5	0.25	0.25
61	2	2	0.5	0	0	0.08333
61	2	2	0.5	0	0	0.25
61	2	2	1	0	0	0.625
61	2	2	0	0	0	0
61	2	2	0.5	0	0	0.125
61	2	2	0.5	0	0	0.125
61	2	2	0.5	0	0	0.25
61	2	2	0	0	0	0
61	2	2	0	0	0	0
61	2	2	0	0	0	0
61	2	2	0	0	0	0
61	2	2	1	0	0	0.06666
61	2	2	0	0	0	0
61	1	2	0	0	0	0
61	2	2	0.5	1	0.5	0.25
61	2	2	0	0	0	0
61	2	2	0	0	0	0
61	2	2	0	0	0	0
61	2	2	0	0	0	0
61	2	2	0	0	0	0
61	1	2	0	0	0	0
61	2	2	1	5	1.665	0.26666
61	2	2	0.5	0	0	0.25
61	2	2	0	0	0	0
61	1	2	0.5	0	0	0.125
61	1	2	0	0	0	0
61	2	2	0	0	0	0
61	2	2	0	0	0	0
61	1	2	0.5	1.5	0.1875	0.0625
61	2	2	0	0	0	0
61	2	2	0	0	0	0
61	2	2	0	0	0	0
62	1	1	0	0	0	0
62	2	1	0	0	0	0
62	1	1	0.5	0.5	0.05	0.05
62	2	1	0	0	0	0
62	2	1	0	0	0	0
62	2	1	0	0	0	0
62	2	1	0	0	0	0
62	2	1	0	0	0	0
62	2	1	0	0	0	0
62	2	1	0	0	0	0
62	2	1	0	0	0	0
62	2	1	0	0	0	0
62	2	1	0	0	0	0
62	2	1	0	0	0	0
62	2	1	0	0	0	0
62	2	1	0	0	0	0
62	2	1	0	0	0	0
62	2	1	0	0	0	0
62	2	1	0	0	0	0
62	2	1	0	0	0	0
62	2	1	0	0	0	0
62	2	1	0	0	0	0
62	2	1	0	0	0	0
62	2	1	0	0	0	0
62	2	1	0	0	0	0
62	2	1	0	0	0	0
62	2	1	0	0	0	0
62	2	1	0	0	0	0
62	2	1	0	0	0	0
62	2	1	0	0	0	0
62	2	1	0	0	0	0
62	2	1	0	0	0	0
62	2	1	0	0	0	0
62	2	1	0	0	0	0
62	2	1	0.5	0	0	0.16666
62	2	1	0	0	0	0
62	2	1	0	0	0	0
62	2	1	0	0	0	0
62	2	1	0.5	0	0	0.1
62	2	1	0	0	0	0
62	2	1	0.5	0	0	0.0625
62	2	1	0	0	0	0
62	2	1	0	0	0	0
62	2	1	0	0	0	0
62	2	1	0	0	0	0
62	2	1	0	0	0	0
62	2	1	0	0	0	0
62	2	1	0	0	0	0
62	2	1	0	0	0	0
62	2	1	0	0	0	0
62	2	1	0	0	0	0
62	2	1	0	0	0	0
62	2	1	0	0	0	0
62	2	1	0	0	0	0
62	2	1	0	0	0	0
62	2	1	0	0	0	0
62	2	1	0	0	0	0
62	2	1	0	0	0	0
62	2	1	0	0	0	0
62	2	1	0	0	0	0
62	2	1	0.5	0	0	0.25
62	2	1	0	0	0	0
62	2	1	0	0	0	0
62	2	1	0	0	0	0
62	2	1	0	0	0	0
62	2	1	0	0	0	0
62	1	1	0	0	0	0
62	2	1	0	0	0	0
62	2	1	0	0	0	0
62	2	1	0	0	0	0
62	2	1	1	0	0	0.25
62	2	1	0.5	0	0	0.08333
62	2	1	0	0	0	0
62	2	1	0	0	0	0
62	2	1	0	0	0	0
62	2	1	0	0	0	0
62	2	1	0	0	0	0
62	2	1	0	0	0	0
62	2	1	0	0	0	0
62	2	1	0	0	0	0
62	2	1	0	0	0	0
62	2	1	0	0	0	0
62	2	1	0	0	0	0
62	2	1	0	0	0	0
62	2	1	0	0	0	0
62	2	1	0	0	0	0
63	2	1	0	0	0	0
63	2	1	0	0	0	0
63	2	1	0	0	0	0
63	2	1	0.5	4	0.5	0.0625
63	2	1	0	0	0	0
63	2	1	0	0	0	0
63	1	1	0	0	0	0
63	2	1	0	0	0	0
63	2	1	0	0	0	0
63	2	1	1	0	0	0.20237
63	2	1	0	0	0	0
63	2	1	0.5	0	0	0.03333
63	2	1	0.5	0	0	0.1
63	2	1	0	0	0	0
63	2	1	1	0.5	0.05	0.21666
63	2	1	0.5	0	0	0.04545
63	2	1	0	0	0	0
63	2	1	0	0	0	0
63	2	1	0	0	0	0
63	2	1	0	0	0	0
63	2	1	0	0	0	0
63	2	1	0	0	0	0
63	2	1	0	0	0	0
63	2	1	0	0	0	0
63	2	1	0	0	0	0
63	2	1	0	0	0	0
63	2	1	0	0	0	0
63	2	1	0	0	0	0
64	2	2	0	0	0	0
64	2	2	0.5	0	0	0.125
64	2	2	0	0	0	0
64	2	2	0	0	0	0
64	2	2	0	0	0	0
64	2	2	0	0	0	0
64	2	2	1.5	0	0	0.26666
64	1	2	1	0	0	0.75
64	1	2	1	0	0	0.58333
64	2	2	0	0	0	0
64	2	2	0	0	0	0
64	2	2	1	0	0	0.33333
64	2	2	0.5	0	0	0.16666
64	2	2	0	0	0	0
64	2	2	0	0	0	0
64	2	2	0	0	0	0
64	2	2	0	0	0	0
64	2	2	0.5	0.5	0.07	0.07142
64	2	2	0	0	0	0
64	2	2	0	0	0	0
64	2	2	0.5	0	0	0.07142
64	2	2	0	0	0	0
64	2	2	0	0	0	0
64	2	2	0.5	0.5	0.08333	0.08333
64	2	2	0.5	0	0	0.08333
64	2	2	0	0	0	0
64	2	2	0	0	0	0
64	2	2	0.5	0	0	0.25
64	2	2	0	0	0	0
64	1	2	0	0	0	0
64	2	2	1	0.5	0.165	0.33333
64	2	2	0	0	0	0
64	2	2	1	0	0	0.24999
64	2	2	0	0	0	0
64	2	2	0	0	0	0
64	2	2	0	0	0	0
64	2	2	0	0	0	0
64	2	2	0	0	0	0
64	2	2	0	0	0	0
64	1	2	0.5	0	0	0.1
64	2	2	0	0	0	0
64	2	2	0	0	0	0
64	2	2	0.5	29	9.665	0.16666
64	2	2	0	0	0	0
64	2	2	0.5	2.5	0.625	0.125
64	2	2	0.5	0	0	0.16666
64	2	2	1	18.5	6.165	0.33333
64	2	2	0	0	0	0
64	2	2	0	0	0	0
64	2	2	0	0	0	0
64	1	2	1	0	0	0.22222
64	2	2	0.5	0	0	0.25
64	1	2	0	0	0	0
64	2	2	1	1	0.20666	0.20833
64	2	2	0	0	0	0
64	1	2	0	0	0	0
64	1	2	0	0	0	0
64	1	2	0	0	0	0
64	1	2	0	0	0	0
64	2	2	0.5	0	0	0.16666
64	2	2	0	0	0	0
64	2	2	0.5	1	0.165	0.08333
64	2	2	0	0	0	0
64	2	2	1.5	0.5	0.07	0.21428
65	2	1	0.5	0	0	0.07142
65	2	1	0.5	0	0	0.25
65	2	1	0.5	0	0	0.08333
65	2	1	0.5	0	0	0.0625
65	2	1	0	0	0	0
65	2	1	0	0	0	0
65	2	1	0	0	0	0
65	2	1	0.5	0	0	0.1
65	2	1	0.5	0	0	0.16666
65	2	1	0	0	0	0
65	2	1	0.5	0	0	0.05
65	2	1	0.5	0	0	0.1
65	2	1	0	0	0	0
65	2	1	1	0.5	0.125	0.25
65	2	1	0	0	0	0
65	2	1	0.5	1	0.2	0.1
65	2	1	0	0	0	0
65	2	1	0	0	0	0
65	2	1	0	0	0	0
65	2	1	0	0	0	0
65	2	1	0	0	0	0
65	2	1	0	0	0	0
65	2	1	0	0	0	0
65	2	1	0	0	0	0
65	2	1	0	0	0	0
65	2	1	0.5	0	0	0.25
65	2	1	0	0	0	0
65	2	1	0	0	0	0
65	2	1	0	0	0	0
65	2	1	0	0	0	0
65	2	1	0	0	0	0
65	2	1	0.5	0	0	0.5
65	2	1	0.5	0	0	0.02173
65	2	1	0	0	0	0
65	2	1	0	0	0	0
65	2	1	0	0	0	0
65	2	1	0.5	0	0	0.16666
65	2	1	0	0	0	0
65	2	1	0	0	0	0
65	2	1	0	0	0	0
65	2	1	0	0	0	0
65	2	1	1	0.5	0.085	0.15475
65	2	1	1	12	3.935	0.26666
65	2	1	0	0	0	0
65	2	1	0.5	0	0	0.07142
65	2	1	0	0	0	0
65	2	1	0.5	0	0	0.08333
65	2	1	0	0	0	0
65	2	1	0	0	0	0
65	2	1	0.5	0	0	0.04166
65	2	1	0	0	0	0
65	2	1	0.5	0.5	0.0625	0.0625
65	2	1	0	0	0	0
65	2	1	0	0	0	0
65	2	1	0.5	0	0	0.04545
65	2	1	0.5	0	0	0.08333
65	2	1	0.5	0	0	0.16666
65	2	1	0	0	0	0
65	2	1	0	0	0	0
65	2	1	0.5	0	0	0.16666
65	2	1	0	0	0	0
65	2	1	0	0	0	0
65	2	1	1.5	0	0	0.49999
65	2	1	0.5	0.5	0.125	0.125
65	2	1	0	0	0	0
65	2	1	0	0	0	0
65	2	1	0	0	0	0
65	2	1	0	0	0	0
[truncated: 4,441 more rows]
