# Supplementary material for: Utility of entomological indices for predicting transmission of dengue virus: secondary analysis of data from the Camino Verde trial in Mexico and Nicaragua
Source: PLoS Negl Trop Dis. 2020 Oct 26;14(10):e0008768. doi: 10.1371/journal.pntd.0008768 (PMC7588090; doi:10.1371/journal.pntd.0008768)
Supplement: S2 Data — (XLS) [file pntd.0008768.s003.xls]

## Sheet: Hoja1
Database coding sheet of “Utility of entomological indices for predicting transmission of dengue virus: secondary analysis of data from the Camino Verde trial in Mexico and Nicaragua.
Dataset MexNic_ROC_H. CSV: Household Level
Variables	Variables name	Code
Cluster	Site	Número de cluster
Households with positive children	Serosumah	1= Household with at least one seropositive child.
		2. Household without seropositive children
Status of intervention	Inter	1= Intervention cluster
		2. Control cluster
Mean Breteau index	Breteaum	Value= Household without larvae or pupae
Mean pupae index per household	Pphm	Value= Household without pupae
Mean pupae index per Container	Ppcm	Value= Household with containers without pupae
Mean container ndex	Containerm	Value= Household with containers without larvae or pupae
